# Supplementary material for: Cancer Risk in Men with HIV in Japan: An 18-Year Single-Center Cohort Study
Source: Cancers (Basel). 2026 Jan 14;18(2):248. doi: 10.3390/cancers18020248 (PMC12839040; doi:10.3390/cancers18020248)
Supplement: Supplementary file 1 [file cancers-18-00248-s001.zip]

Archive with 1 entries (1 files):
- cancers-4075534-supplementary.pdf
